# Supplementary material for: Global Trends of Benthic Bacterial Diversity and Community Composition Along Organic Enrichment Gradients of Salmon Farms
Source: Front Microbiol. 2021 Apr 29;12:637811. doi: 10.3389/fmicb.2021.637811 (PMC8116884; doi:10.3389/fmicb.2021.637811)
Supplement: Supplementary File 1 — Information on sampling sites. [file Table_1.XLSX]

## Sheet: Supplementary File 1
Sample	Farm	Country	Distance	Depth	Sediment	Year	Month	Season
CAN_10_RepA	Crow Island	Canada	10	shallow	hard	2019	November	Winter
CAN_10_RepB	Crow Island	Canada	10	shallow	hard	2019	November	Winter
CAN_100_RepA	Crow Island	Canada	100	shallow	hard	2019	November	Winter
CAN_100_RepB	Crow Island	Canada	100	shallow	hard	2019	November	Winter
CAN_20_RepA	Crow Island	Canada	20	shallow	hard	2019	November	Winter
CAN_20_RepB	Crow Island	Canada	20	shallow	hard	2019	November	Winter
CAN_30_RepA	Crow Island	Canada	30	shallow	hard	2019	November	Winter
CAN_30_RepB	Crow Island	Canada	30	shallow	hard	2019	November	Winter
CAN_40_RepA	Crow Island	Canada	40	shallow	hard	2019	November	Winter
CAN_40_RepB	Crow Island	Canada	40	shallow	hard	2019	November	Winter
CAN_80_RepA	Crow Island	Canada	80	shallow	hard	2019	November	Winter
CAN_80_RepB	Crow Island	Canada	80	shallow	hard	2019	November	Winter
CAN_CE10_RepA	Crow Island	Canada	0	shallow	hard	2019	November	Winter
CAN_CE10_RepB	Crow Island	Canada	0	shallow	hard	2019	November	Winter
CAN_CE50_RepA	Crow Island	Canada	0	shallow	hard	2019	November	Winter
CAN_CE50_RepB	Crow Island	Canada	0	shallow	hard	2019	November	Winter
CAN_Ref1_RepA	Crow Island	Canada	500	shallow	hard	2019	November	Winter
CAN_Ref1_RepB	Crow Island	Canada	500	shallow	hard	2019	November	Winter
CAN_Ref2_RepA	Crow Island	Canada	600	shallow	hard	2019	November	Winter
CAN_Ref2_RepB	Crow Island	Canada	600	shallow	hard	2019	November	Winter
CAN_Ref3_RepA	Crow Island	Canada	700	shallow	hard	2019	November	Winter
CAN_Ref3_RepB	Crow Island	Canada	700	shallow	hard	2019	November	Winter
BGB_0_RepA	Big Glory Bay	New Zealand	0	deep	soft	2013	November	Summer
BGB_0_RepB	Big Glory Bay	New Zealand	0	deep	soft	2013	November	Summer
BGB_0_RepC	Big Glory Bay	New Zealand	0	deep	soft	2013	November	Summer
BGB_150_RepA	Big Glory Bay	New Zealand	150	deep	soft	2013	November	Summer
BGB_150_RepB	Big Glory Bay	New Zealand	150	deep	soft	2013	November	Summer
BGB_150_RepC	Big Glory Bay	New Zealand	150	deep	soft	2013	November	Summer
BGB_50_RepA	Big Glory Bay	New Zealand	50	deep	soft	2013	November	Summer
BGB_50_RepB	Big Glory Bay	New Zealand	50	deep	soft	2013	November	Summer
BGB_50_RepC	Big Glory Bay	New Zealand	50	deep	soft	2013	November	Summer
BGB_Ref1_RepA	Big Glory Bay	New Zealand	300	deep	soft	2013	November	Summer
BGB_Ref1_RepB	Big Glory Bay	New Zealand	300	deep	soft	2013	November	Summer
BGB_Ref1_RepC	Big Glory Bay	New Zealand	300	deep	soft	2013	November	Summer
BGB_Ref2_RepA	Big Glory Bay	New Zealand	400	deep	soft	2013	November	Summer
BGB_Ref2_RepB	Big Glory Bay	New Zealand	400	deep	soft	2013	November	Summer
BGB_Ref2_RepC	Big Glory Bay	New Zealand	400	deep	soft	2013	November	Summer
OTA_0_RepA	Otanerau	New Zealand	0	deep	soft	2013	November	Summer
OTA_0_RepB	Otanerau	New Zealand	0	deep	soft	2013	November	Summer
OTA_0_RepC	Otanerau	New Zealand	0	deep	soft	2013	November	Summer
OTA_150_RepA	Otanerau	New Zealand	150	deep	soft	2013	November	Summer
OTA_150_RepB	Otanerau	New Zealand	150	deep	soft	2013	November	Summer
OTA_150_RepC	Otanerau	New Zealand	150	deep	soft	2013	November	Summer
OTA_50_RepA	Otanerau	New Zealand	50	deep	soft	2013	November	Summer
OTA_50_RepB	Otanerau	New Zealand	50	deep	soft	2013	November	Summer
OTA_50_RepC	Otanerau	New Zealand	50	deep	soft	2013	November	Summer
OTA_Ref1_RepA	Otanerau	New Zealand	4000	deep	soft	2013	November	Summer
OTA_Ref1_RepB	Otanerau	New Zealand	4000	deep	soft	2013	November	Summer
OTA_Ref1_RepC	Otanerau	New Zealand	4000	deep	soft	2013	November	Summer
OTA_Ref2_RepA	Otanerau	New Zealand	625	deep	soft	2013	November	Summer
OTA_Ref2_RepB	Otanerau	New Zealand	625	deep	soft	2013	November	Summer
OTA_Ref2_RepC	Otanerau	New Zealand	625	deep	soft	2013	November	Summer
TEP_0_RepA	Te Pangu	New Zealand	0	deep	soft	2013	November	Summer
TEP_0_RepB	Te Pangu	New Zealand	0	deep	soft	2013	November	Summer
TEP_0_RepC	Te Pangu	New Zealand	0	deep	soft	2013	November	Summer
TEP_300_RepA	Te Pangu	New Zealand	300	deep	soft	2013	November	Summer
TEP_300_RepB	Te Pangu	New Zealand	300	deep	soft	2013	November	Summer
TEP_300_RepC	Te Pangu	New Zealand	300	deep	soft	2013	November	Summer
TEP_75_RepA	Te Pangu	New Zealand	75	deep	soft	2013	November	Summer
TEP_75_RepB	Te Pangu	New Zealand	75	deep	soft	2013	November	Summer
TEP_75_RepC	Te Pangu	New Zealand	75	deep	soft	2013	November	Summer
TEP_Ref1_RepA	Te Pangu	New Zealand	1200	deep	soft	2013	November	Summer
TEP_Ref1_RepB	Te Pangu	New Zealand	1200	deep	soft	2013	November	Summer
TEP_Ref1_RepC	Te Pangu	New Zealand	1200	deep	soft	2013	November	Summer
TEP_Ref2_RepA	Te Pangu	New Zealand	1870	deep	soft	2013	November	Summer
TEP_Ref2_RepB	Te Pangu	New Zealand	1870	deep	soft	2013	November	Summer
TEP_Ref2_RepC	Te Pangu	New Zealand	1870	deep	soft	2013	November	Summer
AK_0_RepA	Aukrasanden	Norway	0	deep	soft	2015	October	Fall
AK_0_RepB	Aukrasanden	Norway	0	deep	soft	2015	October	Fall
AK_0_RepC	Aukrasanden	Norway	0	deep	soft	2015	October	Fall
AK_1530_RepA	Aukrasanden	Norway	1530	deep	soft	2015	October	Fall
AK_1530_RepB	Aukrasanden	Norway	1530	deep	soft	2015	October	Fall
AK_1530_RepC	Aukrasanden	Norway	1530	deep	soft	2015	October	Fall
AK_630_RepA	Aukrasanden	Norway	630	deep	soft	2015	October	Fall
AK_630_RepB	Aukrasanden	Norway	630	deep	soft	2015	October	Fall
AK_630_RepC	Aukrasanden	Norway	630	deep	soft	2015	October	Fall
BJ_0_RepA	Bjornsvik	Norway	0	deep	soft	2015	June	Summer
BJ_0_RepB	Bjornsvik	Norway	0	deep	soft	2015	June	Summer
BJ_0_RepC	Bjornsvik	Norway	0	deep	soft	2015	June	Summer
BJ_100_RepA	Bjornsvik	Norway	100	deep	soft	2015	June	Summer
BJ_100_RepB	Bjornsvik	Norway	100	deep	soft	2015	June	Summer
BJ_100_RepC	Bjornsvik	Norway	100	deep	soft	2015	June	Summer
BJ_280_RepA	Bjornsvik	Norway	280	deep	soft	2015	June	Summer
BJ_280_RepB	Bjornsvik	Norway	280	deep	soft	2015	June	Summer
BJ_280_RepC	Bjornsvik	Norway	280	deep	soft	2015	June	Summer
BJ_38_RepA	Bjornsvik	Norway	38	deep	soft	2015	June	Summer
BJ_38_RepB	Bjornsvik	Norway	38	deep	soft	2015	June	Summer
NK_0_RepA	Nedre Kvarv	Norway	0	deep	soft	2015	June	Summer
NK_0_RepC	Nedre Kvarv	Norway	0	deep	soft	2015	June	Summer
NK_1330_RepA	Nedre Kvarv	Norway	1330	deep	soft	2015	June	Summer
NK_1330_RepB	Nedre Kvarv	Norway	1330	deep	soft	2015	June	Summer
NK_1330_RepC	Nedre Kvarv	Norway	1330	deep	soft	2015	June	Summer
NK_140_RepA	Nedre Kvarv	Norway	140	deep	soft	2015	June	Summer
NK_140_RepB	Nedre Kvarv	Norway	140	deep	soft	2015	June	Summer
NK_140_RepC	Nedre Kvarv	Norway	140	deep	soft	2015	June	Summer
NK_34_RepA	Nedre Kvarv	Norway	34	deep	soft	2015	June	Summer
NK_34_RepB	Nedre Kvarv	Norway	34	deep	soft	2015	June	Summer
NK_34_RepC	Nedre Kvarv	Norway	34	deep	soft	2015	June	Summer
NK_640_RepA	Nedre Kvarv	Norway	640	deep	soft	2015	June	Summer
NK_640_RepB	Nedre Kvarv	Norway	640	deep	soft	2015	June	Summer
NK_640_RepC	Nedre Kvarv	Norway	640	deep	soft	2015	June	Summer
FH_0_RepA	Foreholm	Scotland	0	shallow	soft	2017	May	Spring
FH_0_RepB	Foreholm	Scotland	0	shallow	soft	2017	May	Spring
FH_0_RepC	Foreholm	Scotland	0	shallow	soft	2017	May	Spring
FH_25_RepA	Foreholm	Scotland	25	shallow	soft	2017	May	Spring
FH_25_RepB	Foreholm	Scotland	25	shallow	soft	2017	May	Spring
FH_25_RepC	Foreholm	Scotland	25	shallow	soft	2017	May	Spring
FH_50_RepA	Foreholm	Scotland	50	shallow	soft	2017	May	Spring
FH_50_RepB	Foreholm	Scotland	50	shallow	soft	2017	May	Spring
FH_50_RepC	Foreholm	Scotland	50	shallow	soft	2017	May	Spring
FH_Ref1_RepA	Foreholm	Scotland	800	shallow	soft	2017	May	Spring
FH_Ref1_RepB	Foreholm	Scotland	800	shallow	soft	2017	May	Spring
FH_Ref2_RepA	Foreholm	Scotland	750	shallow	soft	2017	May	Spring
FH_Ref2_RepB	Foreholm	Scotland	750	shallow	soft	2017	May	Spring
MAC_0_RepA	MacLeans Nose	Scotland	0	shallow	soft	2017	October	Fall
MAC_0_RepB	MacLeans Nose	Scotland	0	shallow	soft	2017	October	Fall
MAC_113_RepA	MacLeans Nose	Scotland	113	shallow	soft	2017	October	Fall
MAC_113_RepB	MacLeans Nose	Scotland	113	shallow	soft	2017	October	Fall
MAC_123_RepA	MacLeans Nose	Scotland	123	shallow	soft	2017	October	Fall
MAC_123_RepB	MacLeans Nose	Scotland	123	shallow	soft	2017	October	Fall
MAC_133_RepA	MacLeans Nose	Scotland	133	shallow	soft	2017	October	Fall
MAC_133_RepB	MacLeans Nose	Scotland	133	shallow	soft	2017	October	Fall
MAC_Ref1_RepA	MacLeans Nose	Scotland	1059	shallow	soft	2017	October	Fall
MAC_Ref1_RepB	MacLeans Nose	Scotland	1059	shallow	soft	2017	October	Fall
MAC_Ref2_RepA	MacLeans Nose	Scotland	521	shallow	soft	2017	October	Fall
MAC_Ref2_RepB	MacLeans Nose	Scotland	521	shallow	soft	2017	October	Fall
TG_0_RepA	Teisti Geo	Scotland	0	shallow	soft	2017	July	Summer
TG_0_RepB	Teisti Geo	Scotland	0	shallow	soft	2017	July	Summer
TG_105_RepA	Teisti Geo	Scotland	105	shallow	soft	2017	July	Summer
TG_105_RepB	Teisti Geo	Scotland	105	shallow	soft	2017	July	Summer
TG_85_RepA	Teisti Geo	Scotland	85	shallow	soft	2017	July	Summer
TG_85_RepB	Teisti Geo	Scotland	85	shallow	soft	2017	July	Summer
TG_95_RepA	Teisti Geo	Scotland	95	shallow	soft	2017	July	Summer
TG_95_RepB	Teisti Geo	Scotland	95	shallow	soft	2017	July	Summer
TG_Ref1_RepA	Teisti Geo	Scotland	810	shallow	soft	2017	July	Summer
TG_Ref1_RepB	Teisti Geo	Scotland	810	shallow	soft	2017	July	Summer
TG_Ref2_RepA	Teisti Geo	Scotland	930	shallow	soft	2017	July	Summer
TG_Ref2_RepB	Teisti Geo	Scotland	930	shallow	soft	2017	July	Summer
