# Supplementary material for: Global Trends of Benthic Bacterial Diversity and Community Composition Along Organic Enrichment Gradients of Salmon Farms
Source: Front Microbiol. 2021 Apr 29;12:637811. doi: 10.3389/fmicb.2021.637811 (PMC8116884; doi:10.3389/fmicb.2021.637811)
Supplement: Supplementary File 3 — Overview of evolution of sequence data from original fastq files to final data used in downstream analyses for each individual salmon farm under study. [file Table_2.XLSX]

## Sheet: Supplementary File 3
Country of origin	Farm	raw sequences	filtered & dereplicated	denoisedF	denoisedR	merged	after ChimCheck	final reads
Canada	Crow Island	4135161	2604364	2556152	2564845	2436419	1746697	1705058
New Zealand	Te Pangu	703100	507034	465817	468550	417876	394155	391635
New Zealand	Otanerau	430710	302944	271389	272836	236262	218601	216985
New Zealand	Big Glory Bay	427558	261278	237425	240696	205553	184592	183833
Norway	Nedre Kvarv	1384825	291473	291473	291473	180604	117366	115947
Norway	Bjørnsvik	1253951	209536	209536	209536	157115	112501	111322
Norway	Aukrasanden	1174265	160430	160430	160430	105095	73915	73141
Scotland	Foreholm	3447753	1591817	1545850	1549839	1421805	1130826	1122284
Scotland	MacLeans Nose	2638238	1301144	1234880	1241567	1074061	747788	719245
Scotland	Teisti Geo	3044679	1033823	1033823	1033823	944422	692190	687492
