# Supplementary material for: Global Trends of Benthic Bacterial Diversity and Community Composition Along Organic Enrichment Gradients of Salmon Farms
Source: Front Microbiol. 2021 Apr 29;12:637811. doi: 10.3389/fmicb.2021.637811 (PMC8116884; doi:10.3389/fmicb.2021.637811)
Supplement: Supplementary File 4 — Mean decrease accuracy and corresponding Gini coefficient for each of the 88 bacterial families identified to predict the degree of aquaculture-related impact using Random Forest. [file Table_3.XLSX]

## Sheet: Supplementary File 4
Family	Mean Decrease Accuracy	Mean Decrease Gini
Helicobacteraceae	50.947	10.7447
Piscirickettsiaceae	30.4437	4.3336
Syntrophobacteraceae	29.5874	4.20771
Flavobacteriaceae	29.5403	4.32323
Ectothiorhodospiraceae	26.1677	3.69516
Spirochaetaceae	25.418	3.05728
Desulfobulbaceae	23.677	3.58156
Nitrosomonadaceae	22.7968	2.40886
Rhodobacteraceae	21.2251	2.55219
Thermodesulfovibrionaceae	20.9653	1.98232
Desulfobacteraceae	19.9006	2.05415
Lachnospiraceae	19.4602	2.3945
Caldilineaceae	18.5674	1.84521
Nitrospiraceae	18.0226	1.65161
Flammeovirgaceae	17.4612	1.79624
Christensenellaceae	16.7858	1.26309
Thiotrichaceae	16.4378	1.5509
Ruminococcaceae	15.6813	1.32006
Verrucomicrobiaceae	14.8801	1.57384
Cryomorphaceae	14.5971	1.06986
Desulfarculaceae	14.1444	1.1995
Vibrionaceae	13.8102	1.36274
Moraxellaceae	13.7131	1.91938
Marinicellaceae	13.2368	1.34339
Pirellulaceae	12.78	1.05321
Planococcaceae	12.7077	1.1466
Psychromonadaceae	12.2294	1.453
Hyphomicrobiaceae	12.073	0.969505
Bacillaceae	12.0194	1.08492
Desulfuromonadaceae	11.9121	1.40553
Sphingomonadaceae	11.2891	0.27293
Shewanellaceae	10.5982	0.911199
Haliangiaceae	10.4915	0.30008
Nitrospinaceae	10.3642	0.895307
Campylobacteraceae	10.2303	0.566394
Opitutaceae	9.7617	0.560483
Peptostreptococcaceae	9.55344	1.1597
Phyllobacteriaceae	9.17991	1.05941
Alteromonadaceae	8.39353	0.559815
Anaerolinaceae	8.38727	0.575771
Enterococcaceae	8.3144	0.468021
Rhodospirillaceae	8.06707	0.401238
Clostridiaceae	7.94407	1.20269
Oleiphilaceae	6.97638	0.388357
Paenibacillaceae	6.89095	0.611037
Aeromonadaceae	6.38026	0.478877
Pseudoalteromonadaceae	6.15696	0.494077
Halomonadaceae	6.1156	0.568495
Ignavibacteriaceae	6.0855	0.281056
Chromatiaceae	5.67439	0.600733
Eubacteriaceae	5.51247	0.278398
Syntrophaceae	5.33054	0.141206
Dethiosulfovibrionaceae	5.06576	0.19557
Hahellaceae	5.03217	0.0776198
Bacteriovoracaceae	4.92163	0.214032
Aminiphilaceae	4.81153	0.166365
Acidaminobacteraceae	4.78519	0.44419
Saprospiraceae	4.58729	0.514241
Marinilabiaceae	4.37076	0.277945
Caldithrixaceae	4.06596	0.278566
Coriobacteriaceae	3.99873	0.123364
Colwelliaceae	3.80766	0.155365
Planctomycetaceae	3.79421	0.357043
Oceanospirillaceae	3.71167	0.310721
Fusobacteriaceae	3.69259	0.434529
Cytophagaceae	3.0236	0.0988857
Thermotogaceae	2.35242	0.0404033
Rhodothermaceae	2.20032	0.0434569
Kiloniellaceae	1.89352	0.0341349
Cellulomonadaceae	1.80942	0.0639063
Synechococcaceae	1.52918	0.144956
Tissierellaceae	1.2329	0.0383397
Nannocystaceae	1.00017	0.0112141
Caldicoprobacteraceae	0.880398	0.100239
Veillonellaceae	0.721193	0.113583
Anaeroplasmataceae	0.708964	0.0330242
Dehalobacteriaceae	0.400766	0.0195291
Moritellaceae	0.297129	0.115128
Pseudonocardiaceae	0.149342	0.0561113
Carnobacteriaceae	0.00443682	0.159467
Peptococcaceae	0	0.000987009
Simkaniaceae	0	0.183312
Phycisphaeraceae	-0.0389086	0.00301979
Puniceicoccaceae	-0.089526	0.0696699
Cohaesibacteraceae	-0.313479	0.0478321
Enterobacteriaceae	-1.45871	0.385293
Erysipelotrichaceae	-2.22888	0.101343
Entotheonellaceae	-4.89286	0.0958593
