# Supplementary material for: Global Trends of Benthic Bacterial Diversity and Community Composition Along Organic Enrichment Gradients of Salmon Farms
Source: Front Microbiol. 2021 Apr 29;12:637811. doi: 10.3389/fmicb.2021.637811 (PMC8116884; doi:10.3389/fmicb.2021.637811)
Supplement: Supplementary File 5 — Bacterial families that are unique for either high (n = 6), moderate (n = 5) or low (n = 23) aquaculture-related impact sites. [file Table_4.XLSX]

## Sheet: Supplementary File 5
Occurence	Family	Samples	No. of samples	Read-Count
uniquely high impact	Nostocaceae	CAN_CE10_RepA	1	3
	Lactobacillaceae	BJ_0_RepB	1	5
	Syntrophomonadaceae	OTA_0_RepB, OTA_0_RepC	2	4
	Leptotrichiaceae	OTA_0_RepB, TEP_75_RepB, TEP_0_RepA	3	30
	Thermotogaceae	OTA_0_RepA+B+C, OTA_50_RepB, BGB_0_RepA, BGB_0_RepC	6	550
uniquely moderate impact	Xanthomonadaceae	FH_25_RepC	1	2
	Anaplasmataceae	TEP_300_RepB	1	2
	Rhabdochlamydiaceae	TEP_300_RepB	1	2
	Thermogemmatisporaceae	TEP_300_RepB	1	2
	Criblamydiaceae	TEP_300_RepA	1	4
	Myxococcaceae	TEP_300_RepB	1	5
uniquely low impact	Anaerobaculaceae	NK_140_RepC	1	27
	Ardenscatenaceae	TEP_300_RepC	1	2
	Cerasicoccaceae	BGB_Ref1_RepA	1	2
	Fibrobacteraceae	TEP_Ref2_RepC	1	2
	Nocardioidaceae	TEP_Ref2_RepA	1	2
	Staphylococcaceae	BGB_Ref2_RepC	1	2
	Weeksellaceae	BGB_Ref1_RepC	1	2
	Gallionellaceae	BGB_Ref1_RepC	1	3
	Ktedonobacteraceae	TEP_Ref2_RepB	1	3
	Turicibacteraceae	TEP_Ref1_RepA	1	3
	Gemmataceae	TEP_Ref2_RepA	1	4
	Mycoplasmataceae	TEP_300_RepC, TEP_Ref2_RepC	2	5
	Isosphaeraceae	TEP_Ref2_RepC	1	7
	Polyangiaceae	BGB_Ref1_RepC, TEP_Ref1_RepA	2	10
	Rhizobiaceae	NK_640_RepB, TEP_Ref1_RepA	2	11
	Chitinophagaceae	TEP_300_RepC, OTA_150_RepC, OTA_Ref2_RepC, BGB_150_RepC	4	13
	Chthoniobacteraceae	TEP_Ref1_RepA+B+C, TEP_Ref2_RepA, TEP_Ref2_RepB	5	25
	Microbacteriaceae	OTA_Ref2_RepC, TEP_Ref1_RepB, TEP_Ref1_RepC	3	28
	Ferrimonadaceae	TEP_300_RepC, TEP_Ref1_RepA, TEP_Ref1_RepB, TEP_Ref2_RepC	4	30
	Mariprofundaceae	TEP_Ref2_RepC, TEP_Ref2_RepA, TEP_Ref1_RepA, Nk_140_RepA, BGB_Ref2_RepB, BGB_150_RepA	6	30
	Kordiimonadaceae	NK_140_RepC, TEP_Ref2_RepC, TEP_Ref2_RepA, TEP_Ref1_RepB, TEP_Ref1_RepC, TEP_300_RepC	6	78
	Simkaniaceae	TEP_Ref2_RepA, TEP_Ref1_RepB, TEP_Ref1_RepA, TEP_300_RepC, OTA_Ref1_RepA, Nk_140_RepA, Nk_1330_RepA	7	127
	Gaiellaceae	TEP_Ref1_RepA+B+C, TEP_Ref2_RepA+B+C, TEP_300_RepC, NK_640_RepA+B+C, NK_140_RepA, NK_1330_RepB, MAC_Ref2_RepA, BGB_Ref1_RepC, AK_630_RepB	15	183
