# Supplementary material for: Global Trends of Benthic Bacterial Diversity and Community Composition Along Organic Enrichment Gradients of Salmon Farms
Source: Front Microbiol. 2021 Apr 29;12:637811. doi: 10.3389/fmicb.2021.637811 (PMC8116884; doi:10.3389/fmicb.2021.637811)
Supplement: Supplementary File 7 — Distribution of detected bacterial families across the different biogeographic regions samples in this study. The last column (perm_test_signif) shows the impact category, in which an individual family was detected with significantly higher occurrence. This is only shown for the 32 bacterial families that were subjected to significance testing (see “Materials and Methods” section). [file Table_5.XLSX]

## Sheet: Suppplementary File 7
Family	Canada	New Zealand	Norway	Scotland	perm_test_signif
Families with significantly differential occurrence in high, moderate or low impact samples
Acidaminobacteraceae	+	+	+	+	moderate
Alteromonadaceae	+	+	+	+	low
Caldilineaceae	+	+	+	+	high
Chromatiaceae	+	+	+	+	high
Desulfarculaceae	+	+	+	+	high
Desulfobacteraceae	+	+	+	+	high
Desulfobulbaceae	+	+	+	+	high
Desulfuromonadaceae	+	+	+	+	low
Ectothiorhodospiraceae	-	+	+	+	low
Flammeovirgaceae	+	+	+	+	low
Flavobacteriaceae	+	+	+	+	high
Fusobacteriaceae	+	+	+	+	low
Helicobacteraceae	+	+	+	+	high
Hyphomicrobiaceae	+	+	+	+	low
Lachnospiraceae	+	+	+	+	high
Marinicellaceae	+	+	+	+	low
Nitrosomonadaceae	-	+	+	+	low
Nitrospinaceae	-	+	+	+	low
Nitrospiraceae	-	+	+	+	low
Opitutaceae	+	+	+	+	high
Pirellulaceae	+	+	+	+	low
Piscirickettsiaceae	+	+	+	+	low
Planctomycetaceae	-	+	+	+	low
Psychromonadaceae	+	+	+	+	high
Rhodospirillaceae	+	+	+	+	low
Ruminococcaceae	+	+	+	+	high
Shewanellaceae	+	+	+	+	moderate
Spirochaetaceae	+	+	+	+	high
Syntrophobacteraceae	+	+	+	+	low
Thermodesulfovibrionaceae	-	+	+	+	low
Thiotrichaceae	+	+	+	+	high
Vibrionaceae	+	+	+	+	moderate
other families without signficicant differential occurrence in different impact categories
Aeromonadaceae	+	-	-	-
Aminiphilaceae	+	+	-	-
Amoebophilaceae	-	+	+	+
Anaerobaculaceae	-	-	+	-
Anaerolinaceae	+	+	+	+
Anaeroplasmataceae	+	-	-	-
Anaplasmataceae	-	+	-	-
Ardenscatenaceae	-	+	-	-
Bacillaceae	+	+	-	+
Bacteriovoracaceae	-	+	+	+
Bacteroidaceae	+	+	+	-
Bdellovibrionaceae	-	+	+	+
Brachyspiraceae	-	+	-	-
Brocadiaceae	-	+	-	-
Caldicoprobacteraceae	-	+	+	-
Caldithrixaceae	-	+	+	+
Campylobacteraceae	+	+	+	-
Carnobacteriaceae	+	-	-	+
Cellulomonadaceae	+	+	-	-
Cerasicoccaceae	-	+	-	-
Chitinophagaceae	-	+	-	-
Christensenellaceae	+	+	+	+
Chthoniobacteraceae	-	+	-	-
Clostridiaceae	+	+	+	+
Cohaesibacteraceae	-	+	-	+
Colwelliaceae	+	+	+	+
Coriobacteriaceae	+	+	-	+
Coxiellaceae	-	+	+	+
Criblamydiaceae	-	+	-	-
Cryomorphaceae	+	+	+	+
Cystobacterineae	-	+	+	-
Cytophagaceae	-	+	-	-
Dehalobacteriaceae	+	+	-	+
Dehalococcoidaceae	-	+	+	-
Desulfovibrionaceae	-	+	-	+
Dethiosulfovibrionaceae	-	+	-	-
Endozoicimonaceae	-	+	-	+
Enterobacteriaceae	+	-	+	+
Enterococcaceae	+	-	-	+
Entotheonellaceae	-	+	+	-
Erysipelotrichaceae	+	-	-	+
Erythrobacteraceae	+	+	-	+
Eubacteriaceae	+	+	-	-
Exiguobacteraceae	+	-	-	+
Ferrimonadaceae	-	+	-	-
Fibrobacteraceae	-	+	-	-
Francisellaceae	+	+	-	-
Gaiellaceae	-	+	+	+
Gallionellaceae	-	+	-	-
Gemmataceae	-	+	-	-
Hahellaceae	-	+	-	-
Haliangiaceae	-	+	+	-
Halomonadaceae	+	+	+	-
Holophagaceae	-	+	-	-
Hyphomonadaceae	-	+	+	-
Ignavibacteriaceae	+	+	+	+
Isosphaeraceae	-	+	-	-
Kiloniellaceae	-	+	+	+
Kordiimonadaceae	-	+	+	-
Ktedonobacteraceae	-	+	-	-
Lactobacillaceae	-	-	+	-
Legionellaceae	-	+	-	+
Lentisphaeraceae	-	+	-	+
Leptospiraceae	-	+	+	-
Leptotrichiaceae	-	+	-	-
Marinilabiaceae	+	+	+	+
Mariprofundaceae	-	+	+	-
Methylophilaceae	-	+	+	+
Microbacteriaceae	-	+	-	-
Microthrixaceae	-	+	+	+
Mogibacteriaceae	+	+	-	+
Moraxellaceae	+	-	-	+
Moritellaceae	+	+	+	-
Mycobacteriaceae	-	+	+	+
Mycoplasmataceae	-	+	-	-
Myxococcaceae	-	+	-	-
Nannocystaceae	-	+	+	-
Nocardioidaceae	-	+	-	-
Nostocaceae	+	-	-	-
Oceanospirillaceae	+	+	+	-
Oleiphilaceae	+	+	+	+
Paenibacillaceae	+	-	-	+
Parachlamydiaceae	-	+	+	-
Pelagicoccaceae	-	+	-	-
Pelobacteraceae	-	+	+	+
Peptococcaceae	-	+	-	-
Peptostreptococcaceae	+	-	-	+
Phycisphaeraceae	-	+	+	+
Phyllobacteriaceae	+	+	+	+
Planococcaceae	-	+	-	+
Polyangiaceae	-	+	-	-
Porphyromonadaceae	+	+	+	-
Pseudanabaenaceae	+	+	-	-
Pseudoalteromonadaceae	+	+	-	+
Pseudomonadaceae	+	-	-	-
Pseudonocardiaceae	+	+	-	+
Puniceicoccaceae	-	+	-	-
Rhabdochlamydiaceae	-	+	-	-
Rhizobiaceae	-	+	+	-
Rhodobacteraceae	+	+	+	+
Rhodothermaceae	-	+	+	+
Rickettsiaceae	-	+	+	-
Saccharospirillaceae	-	+	-	-
Saprospiraceae	+	+	+	+
Simkaniaceae	-	+	+	-
Sphaerochaetaceae	+	+	-	-
Sphingomonadaceae	-	+	+	-
Staphylococcaceae	-	+	-	-
Streptococcaceae	-	-	-	+
Synechococcaceae	+	+	+	+
Synergistaceae	-	+	+	-
Syntrophaceae	+	+	-	-
Syntrophomonadaceae	-	+	-	-
Thermobaculaceae	-	+	+	-
Thermogemmatisporaceae	-	+	-	-
Thermotogaceae	-	+	-	-
Tissierellaceae	+	+	+	+
Trueperaceae	-	+	+	-
Turicibacteraceae	-	+	-	-
Veillonellaceae	+	-	-	-
Verrucomicrobiaceae	+	+	+	+
Victivallaceae	-	+	+	+
Weeksellaceae	-	+	-	-
Xanthomonadaceae	-	-	-	+
Xenococcaceae	+	+	-	-
